# Supplementary material for: Iodine-Catalyzed Prins Cyclization of Homoallylic Alcohols and Aldehydes
Source: Molecules. 2013 Sep 10;18(9):11100–30. doi: 10.3390/molecules180911100 (PMC6269844; doi:10.3390/molecules180911100)
Supplement: Supplementary file 1 [file molecules-18-11100-s001.zip]

Archive with 5 entries (4 files):
- molecules-39050-supplementary/
- molecules-39050-supplementary/molecules-39050-SM-final.pdf
- molecules-39050-supplementary/molecules-39050-SM-Part 4 Animation 1 TS_cis_A.mpg (SM, movie 1).mpg
- molecules-39050-supplementary/molecules-39050-SM-Part 5 Animation 2 TS_trans_A.mpg (SM, movie 2).mpg
- molecules-39050-supplementary/Thumbs.db
